# Supplementary material for: Discovery of a small protein-encoding cis-regulatory overlapping gene of the tumor suppressor gene Scribble in humans
Source: Commun Biol. 2021 Sep 17;4:1098. doi: 10.1038/s42003-021-02619-8 (PMC8448870; doi:10.1038/s42003-021-02619-8)
Supplement: Supplementary file 3 — Supplementary Data 1 [file 42003_2021_2619_MOESM3_ESM.xlsx]

## Sheet: Supplementary Data 1
	For Fig. 5a								For Fig. 6b
		Endometria				Endometria					oSCRIB-SCRIB-sfGFP			SCRIB-sfGFP
		oSCRIB				SCRIB					oSCRIB WT	oSCRIB mt1	oSCRIB mt2
		Normal	Tumor			Normal	Tumor				106.6	318.6	348.8	4819
		86	145			100	283				100.4	278.4	295.7	4815
		100	289			93	345				92.98	262.8	326.3	4701
		108	114			150	314			Mean	100	286.6	323.6	4778
			198				336			SD	6.833	28.79	26.64	66.88
			183				248
	Median	100	183		Median	100	314
	SE	6.3	30		SE	18	18
	For Fig. 5b
		Breasts				Breasts
		oSCRIB				SCRIB
		Normal	Tumor			Normal	Tumor
		119	221			139	168
		103	215			106	318
		95	145			63	261
		86	189			100	249
		100	183			145	486
		95	172			48	395
		120	172			96	249
		109	179			57	380
		81	221			110	249
	Median	100	183		Median	100	261
	SE	4.5	8.6		SE	11	33
